# Supplementary material for: Identification of BoLA Alleles Associated with BLV Proviral Load in US Beef Cows
Source: Pathogens. 2022 Sep 24;11(10):1093. doi: 10.3390/pathogens11101093 (PMC9610478; doi:10.3390/pathogens11101093)
Supplement: Supplementary file 1 [file pathogens-11-01093-s001.zip]

Archive with 1 entries (1 files):
- pathogens-1798198-supplementary.pdf
